# Supplementary material for: Evolutionary, Structural and Functional Interplay of the IκB Family Members
Source: PLoS One. 2013 Jan 23;8(1):e54178. doi: 10.1371/journal.pone.0054178 (PMC3553144; doi:10.1371/journal.pone.0054178)
Supplement: Table S1 — IκB Homologs (n = 340) Used for Phylogenetic Analysis. This table lists the molecular features of all 340 IκB homologs identified in public databases that were utilized for IκB phylogenetic tree reconstructions (all, vertebrate and invertebrate). (XLS) [file pone.0054178.s004.xls]

## Sheet: Sheet1
Unique Species	Abbreviated form	Common name	Class/Taxonomy	Phylum	Classification	Relish	Cactus	NFKB1	NFKB2	IKBa	IKBb	IKBe	IKBNS	IKBz	Bcl3
Acromyrmex echinatior (octospinosus)	Ae	Panamanian leafcutter ant	Insects	Arthropoda	Invertebrate	F4WF21	F4WKL6
Acyrthosiphon pisum	Ap	Pea aphid	Insects	Arthropoda	Invertebrate		NP_001156668
Aedes (Culex) aegypti	Aa	Yellowfever mosquito	Insects	Arthropoda	Invertebrate		Q17NG7
Ailuropoda melanoleuca	Am	Giant panda	Mammals	Chordata	Vertebrate					ENSAMEP00000016500	ENSAMEP00000009241
Anolis carolinensis	Ac	Green anole / American chameleon	Reptilia	Chordata	Vertebrate				ENSACAP00000006109	ENSACAP00000001779	ENSACAP00000009364	ENSACAP00000014483		ENSACAP00000011900
Anopheles gambiae	Ag	African malaria mosquito	Insects	Arthropoda	Invertebrate		Q7Q3L5
Apis andreniformis	Aan	Black dwarf honeybee	Insects	Arthropoda	Invertebrate	C7AHW9
Apis cerana	Ace	Indian honeybee	Insects	Arthropoda	Invertebrate	C7AHW7
Apis dorsata	Ad	Giant honeybee	Insects	Arthropoda	Invertebrate	C7AHW8
Apis koschevnikovi	Ak	Koschevnikov's honey bee	Insects	Arthropoda	Invertebrate	C7AHW6
Apis mellifera	Ame	Honeybee	Insects	Arthropoda	Invertebrate	C7AHX0
Apostichopus japonicus	Aj	Sea cucumber	Holothuroideaia	Echinodermata	Invertebrate			AEP33644
Babyrousa babyrussa	Bb	Babirusa	Mammals	Chordata	Vertebrate					CAZ65752
Bombyx mori	Bm	Silk moth	Insects	Arthropoda	Invertebrate		D2KWL9
Bos taurus	Bt	Bovine	Mammals	Chordata	Vertebrate			ENSBTAP00000027016	A7MBB7	NP_001039333	NP_001069340	ENSBTAP00000035832	ENSBTAP00000009647	ENSBTAP00000014591	ENSBTAP00000012490
Callithrix jacchus	Cj	Common marmoset	Mammals	Chordata	Vertebrate			F6V7I0	ENSCJAP00000033111
Camponotus floridanus	Cf	Florida carpenter ant	Insects	Arthropoda	Invertebrate	E2AYS4	E2AIG3
Canis (lupus) familiaris	Cfa	Dog	Mammals	Chordata	Vertebrate			ENSCAFP00000015815	ENSCAFP00000014918	ENSCAFP00000019772	ENSCAFP00000008409	ENSCAFP00000002917	ENSCAFP00000009996	ENSCAFP00000014166	ENSCAFP00000006932
Cavia porcellus	Cp	Guinea Pig	Mammals	Chordata	Vertebrate			ENSCPOP00000007014		ENSCPOP00000004911	ENSCPOP00000011870	ENSCPOP00000019741	ENSCPOP00000012317	ENSCPOP00000008729	ENSCPOP00000014182
Chelon labrosus	Cl	Thicklip grey mullet	Actinopterygii	Chordata	Vertebrate					336111776
Choloepus hoffmanni	Ch	Hoffmann's two-toed sloth	Mammals	Chordata	Vertebrate					ENSCHOP00000000862	ENSCHOP00000004525
Ciona (Ascidia) intestinalis	Ci	Transparent sea squirt	Ascidiacea	Chordata	Invertebrate			F6VNH8
Cricetulus griseus (barabensis)	Cgr	Chinese Hamster	Mammals	Chordata	Vertebrate					EGW11726		G3HC82		G3HSH7
Culex quinquefasciatus (pungens)	Cq	Southern house mosquito	Insects	Arthropoda	Invertebrate		B0WCF0
Cynoglossus semilaevis	Cs	Tongue sole	Actinopterygii	Chordata	Vertebrate					G8FVU8
Danaus plexippus	Dp	Monarch butterfly	Insects	Arthropoda	Invertebrate		EHJ72709
Danio (Brachydanio) rerio	Dr	Zebrafish	Actinopterygii	Chordata	Vertebrate				ENSDARP00000121285	ENSDARP00000109941	ENSDARP00000045035	ENSDARP00000089603
Dasypus novemcincus	Dn	Nine-Banded Armadillo	Mammals	Chordata	Vertebrate									ENSDNOP00000009906
Daphnia pulex	Dpu	Water flea	Branchiopoda	Arthropoda	Invertebrate		E9FSH5
Dipodomys ordii	Do	Kangaroo rat	Mammals	Chordata	Vertebrate			ENSDORP00000006986		ENSDORP00000012094	ENSDORP00000001438	ENSDORP00000010328			ENSDORP00000008111
Drepanotermes rubriceps	Dru	Harvester Termites	Insects	Arthropoda	Invertebrate	Q2N3Z8
Drosophila mauritiana	Dm	Fruit fly	Insects	Arthropoda	Invertebrate	Q6RGE2
Drosophila melanogaster	Dme	Fruit fly	Insects	Arthropoda	Invertebrate	AAB17264.1	AAA85908
Drosophila simulans	Dsi	Fruit fly	Insects	Arthropoda	Invertebrate	B4QXA6	B4Q703
Drosophila yakuba	Dy	Fruit fly	Insects	Arthropoda	Invertebrate		P83757
Echinops telfairi	Et	Lesser hedgehog tenrec	Mammals	Chordata	Vertebrate					ENSETEP00000003297	ENSETEP00000011955		ENSETEP00000015014	ENSETEP00000004540
Epinephelus coioides (nebulosus)	Ec	Orange-spotted grouper	Actinopterygii	Chordata	Vertebrate					327239810
Equus caballus	Eca	Horse	Mammals	Chordata	Vertebrate			ENSECAP00000013133	F7CFE2	ENSECAP00000020980	ENSECAP00000012098	ENSECAP00000017452	ENSECAP00000012860	ENSECAP00000009579	ENSECAP00000010874
Erinaceus europaeus	Ee	Brown-breasted hedgehog	Mammals	Chordata	Vertebrate								ENSEEUP00000003289	ENSEEUP00000013730	ENSEEUP00000002488
Esox lucius	El	Northern pike	Actinopterygii	Chordata	Vertebrate					ACO14016
Felis catus	Fc	Feral cat	Mammals	Chordata	Vertebrate				ENSFCAP00000001153	ENSFCAP00000006200	ENSFCAP00000002934
Gadus morhua	Gm	Atlantic cod	Actinopterygii	Chordata	Vertebrate				ENSGMOP00000002859	ADG85744		ENSGMOP00000014986	ENSGMOP00000018456
Gallus gallus	Gg	Chicken	Aves	Chordata	Vertebrate			ENSGALP00000020084	P98150	NP_001001472		ENSGALP00000016518		ENSGALP00000024720
Gasterosteus aculeatus	Ga	Three-spined stickleback	Actinopterygii	Chordata	Vertebrate			ENSGACP00000022290	ENSGACP00000001732	ENSGACP00000006709		ENSGACP00000017867	ENSGACP00000010283
Glossina morsitans	Gmo	Savannah tsetse fly	Insects	Arthropoda	Invertebrate	Q2XW28
Gorilla gorilla	Ggo	Lowland gorilla	Mammals	Chordata	Vertebrate			ENSGGOP00000008878	ENSGGOP00000006827	ENSGGOP00000009178	ENSGGOP00000002452	ENSGGOP00000008704	ENSGGOP00000022290	ENSGGOP00000020803	ENSGGOP00000012265
Gyps fulvus	Gf	Griffon Vulture	Aves	Chordata	Vertebrate					ABX09998
Harpegnathos saltator	Hsa	Jerdon's jumping ant	Insects	Arthropoda	Invertebrate	E2B900
Heterocephalus glaber	Hg	Naked mole rat	Mammals	Chordata	Vertebrate				G5CAH1	EHB02979	G5AMA1	G5BNP0	G5BXP3	351711965	EHB18943
Homo sapiens	Hs	Human	Mammals	Chordata	Vertebrate			AAA36361	CAC08399	CAB65556.2	AAH15528	NP_004547	Q8NI38	Q8NI38	NP_005169
Latimeria chalumnae	Lc	Coelacanth	Sarcopterygii	Chordata	Vertebrate			ENSLACP00000003071	ENSLACP00000018524	ENSLACP00000020134	ENSLACP00000020828	ENSLACP00000008654		ENSLACP00000007879
Loxodonta africana	La	African bush elephant / African savanna elephant	Mammals	Chordata	Vertebrate			ENSLAFP00000007830	ENSLAFP00000005721	ENSLAFP00000015603	ENSLAFP00000015585	ENSLAFP00000024818	ENSLAFP00000001901	ENSLAFP00000001580	ENSLAFP00000017029
Lutzomyia longipalpis	Llo	Sand fly	Insects	Arthropoda	Invertebrate		A9XK85
Macaca fascicularis	Mf	Crab-eating macaque / Cynomolgus monkey	Mammals	Chordata	Vertebrate								G7PXB2
Macaca mulatta	Mm	Rhesus macaque	Mammals	Chordata	Vertebrate			ENSMMUP00000034946	ENSMEUP00000010212	ENSMMUP00000026809	NP_001245086	F7GSS2	F7ARE1	F7EDD0	F6Q0I3
Macropus eugenii	Me	Tammar wallaby	Mammals	Chordata	Vertebrate				ENSMEUP00000010212	ENSMEUP00000010677	ENSMEUP00000010992	ENSMEUP00000012740			ENSMEUP00000004184
Meleagris gallopavo	Mg	Common Turkey	Aves	Chordata	Vertebrate			ENSMGAP00000011829		ENSMGAP00000013170		ENSMGAP00000019340	ENSMGAP00000002322	ENSMGAP00000017551
Meriones unguiculatus	Mu	Mongolian jird / Mongolian gerbil	Mammals	Chordata	Vertebrate					Q1ET75
Microcebus murinus	Mmu	Lesser mouse lemur	Mammals	Chordata	Vertebrate			ENSMICP00000013219	ENSMICP00000010802	ENSMICP00000004010	ENSMICP00000007839	ENSMICP00000012236		ENSMICP00000002105
Monodelphis domestica	Md	Gray short-tailed opossum	Mammals	Chordata	Vertebrate			ENSMODP00000025861		ENSMODP00000016013	ENSMODP00000016796	ENSMODP00000023618	ENSMODP00000017574	ENSMODP00000002302	ENSMODP00000026088
Mus musculus	Mms	Mouse	Mammals	Chordata	Vertebrate			ENSMUSP00000029812	ENSMUSP00000072859	NP_035037	AAH21938	ENSMUSP00000024742	ENSMUSP00000103811	ENSMUSP00000041173	ENSMUSP00000070884
Mustela putorius (furo)	Mp	European domestic ferret	Mammals	Chordata	Vertebrate			355707084	355707084		355707096		355707102
Myotis lucifugus	Ml	Little brown rat	Mammals	Chordata	Vertebrate			ENSMLUP00000005478	ENSMLUP00000005747	ENSMLUP00000004109	ENSMLUP00000000904	ENSMLUP00000004798	ENSMLUP00000014577	ENSMLUP00000015586
Nasutitermes comatus	Nc	Termite	Insects	Arthropoda	Invertebrate	Q2N3Z9
Nasutitermes dixoni	Nd	Termite	Insects	Arthropoda	Invertebrate	Q2N402
Nasutitermes exitiosus	Ne	Termite	Insects	Arthropoda	Invertebrate	Q2N407
Nasutitermes fumigatus	Nf	Tree termite	Insects	Arthropoda	Invertebrate	Q2N400
Nasutitermes graveolus	Ng	Niggerhead termite	Insects	Arthropoda	Invertebrate	Q2N409
Nasutitermes longipennis	Nl	Termite	Insects	Arthropoda	Invertebrate	Q2N404
Nasutitermes magnus	Nm	Termite	Insects	Arthropoda	Invertebrate	Q2N403
Nasutitermes pluvialis	Np	Termite	Insects	Arthropoda	Invertebrate	Q2N401
Nasutitermes triodiae	Nt	Spinifex termite	Insects	Arthropoda	Invertebrate	Q2N406
Nasutitermes walkeri	Nw	Tree termite	Insects	Arthropoda	Invertebrate	Q2N408
Nematostella vectensis	Nv	Starlet sea anemone	Anthozoa	Cnidaria	Invertebrate										312273892
Nomascus (Hylobates) leucogenys	Nle	Northern white-cheeked gibbon	Mammals	Chordata	Vertebrate			ENSNLEP00000016247	ENSNLEP00000018358	ENSNLEP00000004498		ENSNLEP00000004449		ENSNLEP00000004087	ENSNLEP00000002045
Ochotona princeps	Op	North American pika	Mammals	Chordata	Vertebrate					NP_001117840	ENSOPRP00000004254		ENSOPRP00000001523	ENSOPRP00000003991	ENSOPRP00000002941
Oncorhynchus mykiss (Salmo gairdneri)	Om	Rainbow trout	Actinopterygii	Chordata	Vertebrate					ENSOPRP00000013313
Ornithorhynchus anatinus	Oa	Duckbill platypus	Mammals	Chordata	Vertebrate					ENSOANP00000011607				ENSOANP00000011944
Oryctolagus cuniculus	Oc	Rabbit	Mammals	Chordata	Vertebrate			ENSOCUP00000023734	ENSOCUP00000004978	ENSOCUP00000013437	ENSOCUP00000017697	ENSOCUP00000015376	ENSOCUP00000014421	ENSOCUP00000000118	ENSOCUP00000019272
Oryzias latipes	Ol	Rice fish	Actinopterygii	Chordata	Vertebrate					ENSORLP00000019865			ENSORLP00000008432
Osmerus (Atherina) mordax	Omo	Rainbow smelt	Actinopterygii	Chordata	Vertebrate					C1BLK2
Otolemur garnettii	Og	Small-eared galago	Mammals	Chordata	Vertebrate			ENSOGAP00000011515	ENSOGAP00000014664	ENSOGAP00000003301	ENSOGAP00000007421	ENSOGAP00000018575	ENSOGAP00000003742	ENSOGAP00000015900	ENSOGAP00000015699
Ovis aries	Oar	Sheep	Mammals	Chordata	Vertebrate					NP_001159656
Pan paniscus	Pp	Pygmy chimpanzee	Mammals	Chordata	Vertebrate					121483818
Pan troglodytes	Pt	Chimpanzee	Mammals	Chordata	Vertebrate					ENSPTRP00000010634	ENSPTRP00000058822				G2HIE2
Paralichthys olivaceus	Po	Japanese flounder	Actinopterygii	Chordata	Vertebrate					A4L862
Phacochoerus africanus	Pa	Warthog	Mammals	Chordata	Vertebrate					F2Q9B0
Pongo pygmaeus	Ppy	Orangutan	Mammals	Chordata	Vertebrate					124054120
Procavia capensis	Pc	Rock hyrax	Mammals	Chordata	Vertebrate						ENSPCAP00000009940				ENSPCAP00000008070
Pteropus vampyrus	Pv	Large flying fox	Mammals	Chordata	Vertebrate			ENSPVAP00000002574		ENSPVAP00000010103	ENSPVAP00000010932	ENSPVAP00000015880	ENSPVAP00000012130	ENSPVAP00000009327	ENSPVAP00000015035
Rattus norvegicus	Rn	Rat	Mammals	Chordata	Vertebrate			ENSRNOP00000028944	ENSRNOP00000026235	NP_001099190	ENSRNOP00000027212	ENSRNOP00000026988	F1M2B5	ENSRNOP00000042434	ENSRNOP00000025913
Salmo salar	Ss	Atlantic salmon	Actinopterygii	Chordata	Vertebrate				C0H9H8	ACI69528		B5X3Y7
Sarcophilus harrisii (laniarius)	Sh	Tasmanian Devil	Mammals	Chordata	Vertebrate			ENSSHAP00000008514	ENSSHAP00000022277	ENSSHAP00000003467			ENSSHAP00000011714	ENSSHAP00000007379
Siniperca chuatsi	Sc	Chinese perch	Actinopterygii	Chordata	Vertebrate			A3FJ60	A4ZWB7	ABQ09506
Sorex araneus	Sa	Eurasian common shrew / European shrew	Mammals	Chordata	Vertebrate					ENSSARP00000010336				ENSSARP00000007862
Spermophilus tridecemlineatus	St	Thirteen-lined ground squirrel	Mammals	Chordata	Vertebrate				ENSSTOP00000001959	ENSSTOP00000006784	ENSSTOP00000005046	ENSSTOP00000012077		ENSSTOP00000010559
Stichopus japonicus	Sj	Sea cucumber	Holothuroidea	Echinodermata	Invertebrate			G4XLY2
Sus scrofa	Ssc	Pig	Mammals	Chordata	Vertebrate			ENSSSCP00000009777		NP_001005150		ENSSSCP00000001856	ENSSSCP00000003141	ENSSSCP00000012732	ENSSSCP00000003339
Taeniopygia (Poephila) guttata	Tg	Zebra finch	Aves	Chordata	Vertebrate			ENSTGUP00000003727	ENSTGUP00000007782	ENSTGUP00000012344		ENSTGUP00000008206	ENSTGUP00000000361	ENSTGUP00000014020
Takifugu rubripes	Tr	Japanese pufferfish	Actinopterygii	Chordata	Vertebrate				ENSTRUP00000010369	ENSTRUP00000011822		ENSTRUP00000013362	ENSTRUP00000041537
Tarsius syrichta	Ts	Philippine tarsier	Mammals	Chordata	Vertebrate			ENSTSYP00000004442			ENSTSYP00000002241			ENSTSYP00000012981
Tetraodon (Chelonodon) nigroviridis	Tn	Spotted green pufferfish	Actinopterygii	Chordata	Vertebrate			ENSTNIP00000005249		ENSTNIP00000012589		ENSTNIP00000019489	ENSTNIP00000021633
Tribolium castaneum	Tc	Red flour beetle	Insects	Arthropoda	Invertebrate	D6X3U8	D7EHY7
Tumulitermes pastinator	Tp	Termite	Insects	Arthropoda	Invertebrate	Q2N405
Tupaia belangeri	Tb	Northern tree shrew	Mammals	Chordata	Vertebrate					ENSTBEP00000010293	ENSTBEP00000000715		ENSTBEP00000005399	ENSTBEP00000006624
Tursiops truncatus	Tt	Bottlenosed dolphin	Mammals	Chordata	Vertebrate			ENSTTRP00000010297	ENSTTRP00000007919	ENSTTRP00000007542	ENSTTRP00000011181		ENSTTRP00000003679	ENSTTRP00000006026	ENSTTRP00000007512
Vicugna pacos	Vp	Alpaca	Mammals	Chordata	Vertebrate					ENSVPAP00000009711	ENSVPAP00000001805			ENSVPAP00000010226
Xenopus (Silurana) tropicalis	Xt	Western clawed frog	Amphibia	Chordata	Vertebrate			Q66IP9	147906194	ENSXETP00000038920		ENSXETP00000063952		ENSXETP00000015253
Xenopus laevis	Xl	African clawed frog	Amphibia	Chordata	Vertebrate			ENSXETP00000046127	F7CQ60	EMBL AAH77876.1		Q4KLR5
